# Supplementary material for: Toward the Definition of a Repertoire of Technical Professional Specialist Competencies for Operating Room Nurses: An Ethnographic Study
Source: Healthcare (Basel). 2024 Sep 5;12(17):1774. doi: 10.3390/healthcare12171774 (PMC11394865; doi:10.3390/healthcare12171774)
Supplement: Supplementary file 1 [file healthcare-12-01774-s001.zip]

Archive with 1 entries (1 files):
- healthcare-3142258-supplementary.pdf
